# Supplementary material for: Evolution and circulation of Yersinia pestis in the Northern Caspian and Northern Aral Sea regions in the 20th-21st centuries
Source: PLoS One. 2021 Feb 11;16(2):e0244615. doi: 10.1371/journal.pone.0244615 (PMC7878065; doi:10.1371/journal.pone.0244615)
Supplement: S1 Table — (XLSX) [file pone.0244615.s001.xlsx]

## Sheet: Лист1
S1 Table. Yersinia pestis strains, used in this study
Strain number	Host/vector, year	Natural focus/place	Country	biovar/subspecies *	Phylogenetic branch	Access number in NCBI GenBank	Published in
KM919	Spermophilus musicus, 1986	Central-Caucasian high-mountain	Russia	medieval	2.MED0	MBSI00000000	Kutyrev et al., 2018
9	human, 1923	Caspian North-Western steppe	Russia	medieval	2.MED1	WUCK00000000	Eroshenko et al., 2019
27	Spermophilus pygmaeus,1924	Caspian North-Western steppe	Russia	medieval	2.MED4	JABTYQ000000000	this study
M-1355	Citellophilus tesquorum, 1986	Caspian North-Western steppe	Russia	medieval	2.MED1	JABUIK000000000	this study
М-978	Spermophilus pygmaeus,1990	Caspian North-Western steppe	Russia	medieval	2.MED1	LPXT00000000	Kutyrev et al., 2018
165	human, 1932	Volgo-Ural steppe	Russia	medieval	2.MED1	JABTYT000000000	this study
438	Microtus arvalis,1938	Volgo-Ural steppe	Russia	medieval	2.MED1	JABUHY000000000	this study
753	Spermophilus pygmaeus, 1950	Volgo-Ural steppe	Kazakhstan	medieval	2.MED4	JABUIB000000000	this study
3192	Spermophilus pygmaeus, 1959	Volgo-Ural steppe	Kazakhstan	medieval	2.MED1	JABUIF000000000	this study
2	human, 1912	Volgo-Ural sandy	Kazakhstan	medieval	2.MED1	JABTYO000000000	this study
4	camel, 1917	Volgo-Ural sandy	Kazakhstan	medieval	2.MED4	JABTYP000000000	this study
7	human, 1922	Volgo-Ural sandy	Kazakhstan	medieval	2.MED1	JAAIKX000000000	Eroshenko et al., 2019
31	Spermophilus fulvus,1924	Volgo-Ural sandy	Kazakhstan	medieval	2.MED4	JAAIKY000000000	this study
626	human, 1945	Volgo-Ural sandy	Kazakhstan	medieval	2.MED1	JABUIA000000000	this study
1077	Radinopsylla cedetis,1962	Volgo-Ural sandy	Russia	medieval	2.MED1	JABUIE000000000	this study
111	Ceratophyllus laeviceps, 1971	Volgo-Ural sandy	Kazakhstan	medieval	2.MED1	WUCM00000000	Eroshenko et al., 2019
M-1501	Meriones meridianus, 1992	Volgo-Ural sandy	Kazakhstan	medieval	2.MED1	JABUIN000000000	this study
M-1773	Fleas of Meriones meridianus, 2002	Volgo-Ural sandy	Russia	medieval	2.MED1	LYMG00000000	Kutyrev et al., 2018
M-1448	Spermophilus pygmaeus, 1990	Ural-Wil steppe	Kazakhstan	medieval	2.MED1	LYCN00000000	Kutyrev et al., 2018
M-1489	Rhombomis opinus, 1992	Ural-Wil steppe	Kazakhstan	medieval	2.MED1	JABUIM000000000	this study
48	human,1966	Ural-Emben desert	Kazakhstan	medieval	2.MED1	JABTYR000000000	this study
M-1453	Rhombomis opinus, 1990	Ural-Emben desert	Kazakhstan	medieval	2.MED1	LQAY00000000	Kutyrev et al., 2018
7702	Spermophilus pygmaeus, 1960	Ural-Emben desert	Kazakhstan	medieval	2.MED1	JABUIH000000000	this study
M-1467	Rhombomis opinus, 1990	Pre-Ustyurt desert	Kazakhstan	medieval	2.MED1	JABUIL000000000	this study
578	human, 1945	North-Aral desert	Kazakhstan	medieval	2.MED1	JAAIKW000000000	Eroshenko et al., 2019
580	human, 1945	North-Aral desert	Kazakhstan	medieval	2.MED1	JABUHZ000000000	this study
928	human, 1955	North-Aral desert	Kazakhstan	medieval	2.MED1	JABUIC000000000	this study
929	Rhombomis opinus, 1955	North-Aral desert	Kazakhstan	medieval	2.MED1	JABUID000000000	this study
615	Rhombomis opinus, 1945	Aral-Karakum desert	Kazakhstan	medieval	2.MED!	WUCL00000000	Eroshenko et al., 2019
930	Meriones meridianus, 1955	Aral-Karakum desert	Kazakhstan	medieval	2.MED1	JABUIJ000000000	this study
4635	ticks Haemophisalus, 1959	Aral-Karakum desert	Kazakhstan	medieval	2.MED1	JABUIG000000000	this study
258	human, 1930	Сaspian sandy	Russia	medieval	2.MED1	JABUHW000000000	this study
M-1864	Meriones meridianus,2009	Сaspian sandy	Russia	medieval	2.MED1	LOHR00000000	Kutyrev et al., 2018
1906	Meriones meridianus,2014	Сaspian sandy	Russia	medieval	2.MED1	LYOM00000000	Kutyrev et al., 2018
378	Nosopsylla laeviceps, 2015	Сaspian sandy	Russia	medieval	2.MED1	JABUHX000000000	this study
C-754	Neopsylla setosa,.1999	Dagestan plain-piedmont	Russia	medieval	2.MED1	JABUII000000000	this study
C-791	Spermophilus pygmaeus, 2003	Dagestan plain-piedmont	Russia	medieval	2.MED1	LQAU00000000	Kutyrev et al., 2018
146	human, 1931	Zangezur-Karabahk high-mountain	Azerbaidzhan	medieval	2.MED4	JABTYS000000000	this study
Pestoides F	<1984	NA	FSU	caucasica	0.PE2	NC_009381	NCBI GenBank
Pestoides A	NA	NA	FSU	altai/central asiatica	0.PE4a	NZ_ACNT00000000	NCBI GenBank
620024	Patient, 1962	Qinghai	China	tibetica	0.PE7	ADPM00000000	Cui et al., 2013
C092	Patient, 1992	Colorado	USA	oriental	1.ORI1	NC_003143	NCBI GenBank
351001	Marmota himalayana, 1996	Tibet	China	antique	2.ANT2	ADPF00000000	Cui et al., 2013
91	Oropsylla silantiew, 1987	Xinjiang	China	medieval	2.MED2	ADPU00000000	Cui et al., 2013
CMCC125002	Spermophilus alaschanicus, 1964	Ningxia	China	medieval	2.MED3	ADQN00000000	Cui et al., 2013
* Subspecies correspond to the classification of Y. pestis applied in the Russian Federation (Kutyrev et al., 2018)
