# Supplementary material for: Evolution and circulation of Yersinia pestis in the Northern Caspian and Northern Aral Sea regions in the 20th-21st centuries
Source: PLoS One. 2021 Feb 11;16(2):e0244615. doi: 10.1371/journal.pone.0244615 (PMC7878065; doi:10.1371/journal.pone.0244615)
Supplement: S2 Table — (XLSX) [file pone.0244615.s002.xlsx]

## Sheet: Лист1
S2 Table. Data production
Contigs				Data production		Coverage and depth of the reference sequence CO92, plasmids pTP33 and pCKF												Mapped	Mismatches	Error ratio	Match ratio
Strain ID	Number	Total length	N50	of raw reads	length of raw reads	Chromosome (NC_003143)		pMT1 (NC_003134)		pCD1 (NC_003131)		pPCP1 (NC_003132)		pTP33 (KT 020860)		pCKF (KM 112087)
KM 919	629	4489024	22089	1149339	167474922	0.9847	31.88	0.9995	42.13	1	126.1	1	3048.35			1	4929.84	1012446	149160	0.0146	0.8809
27	223	4372593	46625	863279	223530902	0.9592	49.79	1	39.27	0.1062	25.64	1	289.3					853035	10273	0.0071	0.9881
146	457	4612773	31687	605769	147040269	0.9911	31.96	1	69.58	1	216.05	1	69.58					584505	21265	0.0069	0.9649
31	242	4517804	42009	937787	220476408	0.9686	35.05	0.999	53.06	1	425.18	0.4906	5.84					933519	4313	0.005	0.9954
4	274	4483591	44961	1003048	270619677	0.9692	50.97	0.9982	55.09	1	163.53	0.1742	5.22					973113	29890	0.0027	0.9702
2	261	4516949	41275	937787	220476408	0.9853	31.78	0.9909	64.19	1	252.21	0.9823	4254.86					933871	3938	0.005	0.9958
9	263	4477895	38282	794548	191724021	0.9693	67.81	0.9996	82.48	1	898	0.8356	18.88					778531	16049	0.0049	0.9798
M1355	237	4590648	44952	1517295	400364669	0.9915	79.17	1	90.11	1	261.07	1	774.31					1511260	6069	0.0034	0.996
M-978	710	4632095	28669	1897344	397101570	0.9914	46.01	1	64.44	1	101.59	1	617.15					1828766	68593	0.0121	0.9639
111	229	4585549	44886	836077	215377775	0.9887	39.77	0.9897	32.07	1	60.42	0.9553	215.49					833891	2173	0.0037	0.9974
M-1501	263	4515633	38305	885283	208486270	0.9671	32.44	0.9893	92.66	1	440.51	0.95	862.72					876106	9207	0.0074	0.9896
M-1773	336	4580465	36067	1710621	358317402	0.9917	67.48	1	102.18	1	204.25	1	2206.49					1701087	9579	0.0165	0.9944
M-1448	681	4566843	33158	1297513	271200620	0.9889	36.37	1	88.51	1	274.96	1	4361.02					1196074	106445	0.0109	0.9218
M-1489	368	4563842	41985	1150025	302557205	0.9891	51.74	0.9944	51.71	1	168.45	0.9995	2230.56					1134421	15640	0.0036	0.9864
48	236	4585663	48447	938764	228513152	0.989	41.34	0.9895	43.5	1	106.36	0.9468	682.55					934276	4506	0.0034	0.9952
M-1453	336	4486812	34920	774253	195539996	0.9898	43.25	1	142.41	1	468.75	1	4863.13					734132	40502	0.0093	0.9482
M-1467	283	4541766	39947	881593	224648243	96,80%	42,87	0.9906	35,00	1	113,39	96,27%	606,57					868570	13047	0.005	0.9852
578	277	4581311	39035	981194	191175595	0.9889	29.34	0.9869	35.51	1	103.47	0.9306	652.37					973923	7261	0.0068	0.9926
M-1864	320	4576101	37161	1157286	239087907	0.9916	41.72	1	0.8494	1	192.56	1	2315.3					1143734	13540	0.014	0.9883
C-754	247	4491259	42673	835456	198443932	0.9702	39.92	0.9998	33.94	1	122.62	1	122.62					825108	10368	0.003	0.9876
C-791	597	4525923	30977	1843641	379526828	0.9912	40.55	1	53.33	1	101.01	1	1018.83					1801824	52950	0.0178	0.9773
378	244	4587708	43353	993662	250587586	0.9897	45.12	98.91	40.12	1	83.49	0.9464	156.17					987433	6260	0.004	0.9937
438	336	4562766	37853	1332595	298135444	0.9894	62.17	1	147.57	0.9983	63.82	1	423.75					1329174	3464	0.007	0.9974
753	364	4565548	32629	1016634	164627894	0.9911	37.05	0.9999	30.21	0.9987	20.01	1	100.59					1012824	3761	0.01	0.9963
626	284	4574114	38304	1163851	247514555	0.9908	52.7	1	73.3	0.9998	39.99	1	163.03					1160021	3840	0.0068	0.9967
928	259	4589299	42676	869734	242583902	0.9913	50.4	1	55.89	1	35.36	1	73.81					863894	5827	0.0098	0.9933
929	412	4551936	31260	831757	134527948	0.9909	29.79	1	39.71	0.9992	23.14	1	104.79					829050	2745	0.0096	0.9967
1077	386	4588005	31452	1263152	208471205	0.9907	46.06	1	57.1	0.9986	35.53	1	83.86					1259429	3663	0.0099	0.9971
3192	335	4539641	37277	796136	147991199	0.9864	32.75	1	35.46	0.9989	22.42	1	84.41					793805	2308	0.0096	0.9971
7702	302	4572809	37857	1039106	182471326	0.9914	39.45	0.9999	54.67	1	32.71	1	148.51					1036213	2909	0.0089	0.9972
165	270	4505783	39463	901498	211150270	0.9899	31.69	1	469.02	0.9999	36.92	0.0592	26.2					895545	5950	0.0073	0.9934
7	240	4586234	48455	984394	253648658	0.9703	65.08	1	68.64	0.9994	50.14	0.2265	42.27					970847	13584	0.0027	0.9862
580	231	4420157	46483	982953	279203481	0.9691	60.3	0.9999	31.87	1	122.23	0.0611	43.99					977755	5209	0.0095	0.9947
615	260	4492991	46970	846334	217343040	0.9707	45.74	1	492.41	1	46.3	0.9996	27.26					836301	10071	0.0033	0.9881
930	250	4590106	44443	1302154	341010445	0.9914	71.21	1	94.28	0.9999	54.71	1	209.09					1297985	4166	0.0033	0.9968
4635	396	4604648	39012	1053934	259815345	0.9915	53.73	1	50.36	0.9985	30.25	1	266.11					1015564	38363	0.0035	0.9636
258	414	4571777	22397	280128	68218610	0.9911	22.59	0.9996	63.97	1	302.11	0.9999	23.24					277378	2745	0.0062	0.9902
1906	434	4591586	34970	3125100	528814608	0.9918	65.3	1	68.87	1	234.05	1	234.05					277839	376064	0.012	0.8892
