# Supplementary material for: Evolution and circulation of Yersinia pestis in the Northern Caspian and Northern Aral Sea regions in the 20th-21st centuries
Source: PLoS One. 2021 Feb 11;16(2):e0244615. doi: 10.1371/journal.pone.0244615 (PMC7878065; doi:10.1371/journal.pone.0244615)
Supplement: S3 Table — (XLSX) [file pone.0244615.s003.xlsx]

## Sheet: Лист1
S3 Table. Genomes used for core SNP calling and phylogenetic analysis of Yersinia pestis of 2.MED lineage
Strain ID	Population	Core SNP calls	Depth	Publication status	Accession ID
KM919	2.MED0	174	17	Kutyrev et al., 2018	MBSI00000000
9_10	2.MED1	166	34	Eroshenko et al., 2020	WUCK00000000
27	2.MED4	319	44	This study	JABTYQ000000000
M-1355	2.MED1	166	76	This study	JABUIK000000000
M-978	2.MED1	165	71	Kutyrev et al., 2018	LPXT00000000
165	2.MED1	168	42	This study	JABTYT000000000
438	2.MED1	270	60	This study	JABUHY000000000
753	2.MED4	167	33	This study	JABUIB000000000
3192	2.MED1	163	30	This study	JABUIF000000000
2	2.MED1	209	75	This study	JABTYO000000000
4	2.MED4	165	51	This study	JABTYP000000000
7	2.MED1	172	49	Eroshenko et al., 2019	JAAIKX000000000
31	2.MED4	169	42	Eroshenko et al., 2019	JAAIKY000000000
626	2.MED1	168	49	This study	JABUIA000000000
1077	2.MED1	163	41	This study	JABUIE000000000
111	2.MED1	167	42	Eroshenko et al., 2020	WUCM00000000
M-1501	2.MED1	166	30	This study	JABUIN000000000
M-1773	2.MED1	169	66	Kutyrev et al., 2018	LYMG00000000
M-1448	2.MED1	166	36	Kutyrev et al., 2018	LYCN00000000
M-1489	2.MED1	166	56	This study	JABUIM000000000
48	2.MED1	162	45	This study	JABTYR000000000
M-1453	2.MED1	182	20	Kutyrev et al., 2018	LQAY00000000
7702	2.MED1	165	37	This study	JABUIH000000000
M-1467	2.MED1	168	37	This study	JABUIL000000000
578	2.MED1	162	35	Eroshenko et al., 2019	JAAIKW000000000
580	2.MED1	165	63	This study	JABUHZ000000000
928	2.MED1	163	48	This study	JABUIC000000000
929	2.MED1	163	27	This study	JABUID000000000
615	2.MED1	173	43	Eroshenko et al., 2020	WUCL00000000
930	2.MED1	160	68	This study	JABUIJ000000000
4635	2.MED1	164	49	This study	JABUIG000000000
258	2.MED1	259	12	This study	JABUHW000000000
M-1864	2.MED1	167	39	Kutyrev et al., 2018	LOHR00000000
1906	2.MED1	194	77	Kutyrev et al., 2018	LYOM00000000
378	2.MED1	169	49	This study	JABUHX000000000
C-754	2.MED1	169	38	This study	JABUII000000000
C-791	2.MED1	165	71	Kutyrev et al., 2018	LQAU00000000
146	2.MED4	171	19	This study	JABTYS000000000
Pestoides F	0.PE2	489	723	NCBI GenBank	NC_009381
Pestoides A	0.PE4	295	30	NCBI GenBank	ACNT00000000
620024	0.PE7	467	90	Cui et al., 2013	ADPM00000000
CO92	1.ORI1	0	N/A	NCBI GenBank	NC_003143
351001	2.ANT2	129	45	Cui et al., 2013	ADPF00000000
91	2.MED2	139	85	Cui et al., 2013	ADPU00000000
CMCC125002	2.MED3	143	83	Cui et al., 2013	ADQN00000000
