# Supplementary material for: Evolution and circulation of Yersinia pestis in the Northern Caspian and Northern Aral Sea regions in the 20th-21st centuries
Source: PLoS One. 2021 Feb 11;16(2):e0244615. doi: 10.1371/journal.pone.0244615 (PMC7878065; doi:10.1371/journal.pone.0244615)
Supplement: S4 Table — (XLSX) [file pone.0244615.s004.xlsx]

## Sheet: Лист1
S4 Table. SNPs marker for the key nodes of the Maximum Likelihood tree of Y. pestis strains used in this study
Node №	CO92 Pos	Nucleotide substitution	Gene ID	Product
2.MED4
MN1	117694	A → G	priA	primosomal protein N'
	522489	C → A	apaH	bis(5'-nucleosyl)-tetraphosphatase (symmetrical) ApaH
	941206	G → A	YPO_RS05205	sugar ABC transporter permease
	1337392	C → T	urtB	urea ABC transporter permease subunit UrtB
	1743016	C → T	YPO_RS08640	IucA/IucC family siderophore biosynthesis protein
	1744335
	1912774	C → T	intergenic	NA
	3869329	G → A	phnL	phosphonate C-P lyase system protein PhnL
	4069809	A → G	YPO_RS19235	MFS transporter
2.MED1
MN2	568345	A → T	YPO_RS03625	HTH-type transcriptional regulator SgrR
	1261149	C → T	intergenic	NA
	1586141	С → Т	cmoM	tRNA uridine 5-oxyacetic acid(34) methyltransferase CmoM
	1996390	С → Т	YPO_RS09745	PAS domain S-box protein
	2444694	С → А	intergenic	NA
	3030163	С → Т	YPO_RS14495	DUF979 domain-containing protein
	3342989	С → Т	intergenic	NA
	3470222	G → A	rfbH	lipopolysaccharide biosynthesis protein RfbH
	3596834	G → A	dinB	DNA polymerase IV
	3805148	C → A	intergenic	NA
	3833893	C → A	YPO_RS181108	GMP reductase
	3869550	C → A	phnL	phosphonate C-P lyase system protein PhnL
	4258899	C → A	YPO_RS20045	sn-glycerol-3-phosphate import ATP-binding protein UgpC
	4287044	G → T	YPO_RS20180	zinc/cadmium/mercury/lead-transporting ATPase
MN3	739446	С → Т	YPO_RS04355	hypothetical protein
MN4	512182	G → Т	carA	glutamine-hydrolyzing car-bamoyl-phosphate synthase small subunit
	2911550	С → Т	YPO_RS13900	ABC transporter ATP-binding protein/permease
	2445173	С → Т	rssB	two-component system re-sponse regulator RssB
MN5	2958240	С → Т	intergenic	NA
MN6	790023	С → Т	flgK	flagellar hook-associated protein FlgK
	1399276	А → G	YPO_RS07200	hypothetical protein
SNPs marker for Y. pestis strains 578, 580, 615 from the Nothern Aral Sea region, 1945
Y. pestis 578	1434917	G → A	spr	putative lipoprotein
	2605759	G → T	intergenic	NA
	3046824	C → T	rnc	ribonuclease III
	3323173	G → A	YPO2975	putative aminotransferase
	3975026	G → A	pog	putative stringent starvation protein A
Y. pestis 580	102521	G → A	YPO0092	hypothetical protein
	725802	G → A	icc	Icc protein homologue
	1741009	A → C	alcA	putative siderophore biosynthetic enzyme
	1944178	G → T	proQ	ProP effector homologue
	2354666	C → T	fadD	long-chain-fatty-acid-CoA ligase
	2869135	G → A	nuoB	NADH dehydrogenase I chain B
	3442154	C → T	ybaR	putative cation-transporting ATPase
	3683422	C → T	csrA	carbon storage regulator
Y. pestis 615	197202	C → T	prk	phosphoribulokinase 1
	216267	A → G	intergenic	NA
	461174	G → A	b4384	purine nucleoside phosphorylase
	636399	C → A	YPO0588	putative methyltransferase
	1265345	G → A	cydA	cytochrome D ubiquinol oxidase subunit I
	2015366	А → G	hpaB	4-hydroxyphenylacetate 3-monooxygenase
	2925158	C → A	mrdB	rod shape-determining protein
	3047049	T → A	rnc	ribonuclease III
	3323489	G → A	intergenic	NA
	3887713	A → G	ibeB	probable outer membrane efflux lipoprotein
	4201217	C → T	rpoC	DNA-directed RNA polymerase beta' chain
	4335401	C → A	rffG	dTDP-D-glucose-4,6-dehydratase
	4455656	T → C	YPO3958	putative response regulator protein
	4464645	A → G	YPO3965	putative hybrid two-component system regulatory protein
	4592082	G → T	glyS	glycyl-tRNA synthetase beta subunit
